# Supplementary material for: Preventing sexual violence in Vietnam: qualitative findings from high school, university, and civil society key informants across regions
Source: BMC Public Health. 2023 Jun 10;23:1114. doi: 10.1186/s12889-023-15973-5 (PMC10256971; doi:10.1186/s12889-023-15973-5)
Supplement: Supplementary file 1 — Additional file 1. [file 12889_2023_15973_MOESM1_ESM.zip]

Archive with 3 entries (3 files):
- SEANET_FG GuideR3.docx
- SEANET_KII GuideR3.docx
- SEANET_Reading GuideR3.docx
